# Supplementary material for: Effects of Mono- and Bifunctional Surface Ligands of Cu–In–Se Quantum Dots on Photoelectrochemical Hydrogen Production
Source: Materials (Basel). 2022 Aug 31;15(17):6010. doi: 10.3390/ma15176010 (PMC9457290; doi:10.3390/ma15176010)
Supplement: Supplementary file 1 [file materials-15-06010-s001.zip]

Archive with 1 entries (1 files):
- materials-1842237-supplementary.pdf
